# Supplementary material for: N-aryl pyrido cyanine derivatives are nuclear and organelle DNA markers for two-photon and super-resolution imaging
Source: Nat Commun. 2021 May 11;12:2650. doi: 10.1038/s41467-021-23019-w (PMC8113587; doi:10.1038/s41467-021-23019-w)
Supplement: Supplementary file 11 — Source Data [file 41467_2021_23019_MOESM11_ESM.xlsx]

## Sheet: Fig. 1c, Fig S3
	Titration of N-aryl PC dyes with various concentration of hairpin DNA, RNA
	PC1		5'-CGCGAATTCGCGTTTTCGCGAATTCGCG-3'					5'-CGCGCCGGCGCGTTTTCGCGCCGGCGCG-3'					5'-CGCGAAUUCGCGUUUUCGCGAAUUCGCG-3'
	Fig. 1c, Fig. S3b
			oligo (µM)	Exp_1	Exp_2	Exp_3		oligo (µM)	Exp_1	Exp_2	Exp_3		oligo (µM)	Exp_1	Exp_2	Exp_3
			0.001	-9.33333	45	21.3333		0.001	34.6667	-22.3333	17.6667		0.001	1	-15	-1
			0.003	34	35.3333	49.5556		0.003	59.3333	20	22		0.003	-8	-3.33333	11.3333
			0.01	123	71.3333	100.111		0.01	66.6667	34.6667	26.6667		0.01	6.33333	26.3333	-6.66667
			0.03	307.333	320.667	329		0.03	62	10.6667	43		0.03	-6.33333	3.66667	2
			0.1	984	1062.33	1001.44		0.1	44.6667	-19	11.3333		0.1	-12.6667	6	1
			0.3	2184	2171	2173.44		0.3	91.3333	1	40.6667		0.3	0.666667	6.66667	4
			1	3280.67	3167.33	3239.22		1	71.6667	12	18.3333		1	3.33333	32	5
			3	3719	3599.67	3620.44		3	50.6667	-10.3333	8.66667		3	-8.66667	14.3333	1.33333
			10	3558	3559.67	3609.33		10	53.3333	-34.6667	20.3333		10	-22.6667	1	10.6667
			30	3686.33	3625.33	3581.44		30	61.3333	39.6667	68		30	35.6667	21.6667	-2.33333
	PC2		5'-CGCGAATTCGCGTTTTCGCGAATTCGCG-3'					5'-CGCGCCGGCGCGTTTTCGCGCCGGCGCG-3'					5'-CGCGAAUUCGCGUUUUCGCGAAUUCGCG-3'
	Fig. S3c
			oligo (µM)	Exp_1	Exp_2	Exp_3		oligo (µM)	Exp_1	Exp_2	Exp_3		oligo (µM)	Exp_1	Exp_2	Exp_3
			0.001	14.3333	21.3333	-22		0.001	-22.3333	3.33333	-42		0.001	8	31	4
			0.003	37.6667	13.3333	32.3333		0.003	-7.33333	25.3333	12.6667		0.003	5.66667	18	-6.33333
			0.01	52	56.6667	111.667		0.01	-15	-7	-23.3333		0.01	12.3333	10.3333	-2
			0.03	156.667	139.333	106.333		0.03	20.3333	5	-21		0.03	21	2.33333	-18.3333
			0.1	482.333	697	889		0.1	22.3333	-7	4.33333		0.1	-11.6667	2	-4.66667
			0.3	1173.67	1363	1590.33		0.3	2.66667	20.6667	-11.3333		0.3	4.33333	10.3333	9.33333
			1	1728.67	2198.67	2272.67		1	18.3333	-11.3333	-17.3333		1	-5.33333	-2	8.66667
			3	2167.67	2863	2846.33		3	31.6667	11	-24		3	0.666667	12.3333	0.333333
			10	2368.67	2542.33	2808.33		10	-11.3333	-12.3333	-24.3333		10	3.33333	8.66667	5.66667
			30	3080	2746.33	2910.33		30	15.3333	13.3333	0.666667		30	-7	-5	-2.33333
	PC3		5'-CGCGAATTCGCGTTTTCGCGAATTCGCG-3'					5'-CGCGCCGGCGCGTTTTCGCGCCGGCGCG-3'					5'-CGCGAAUUCGCGUUUUCGCGAAUUCGCG-3'
	Fig. S3d
			oligo (µM)	Exp_1	Exp_2	Exp_3		oligo (µM)	Exp_1	Exp_2	Exp_3		oligo (µM)	Exp_1	Exp_2	Exp_3
			0.001	21.6667	14.3333	-2.33333		0.001	0	-17.6667	15.3333		0.001	-8.66667	23.3333	14
			0.003	16	-4.66667	24.6667		0.003	-3.33333	-13.3333	8		0.003	-7.66667	18.3333	-7
			0.01	16.6667	7	22.3333		0.01	-8.66667	-3.33333	-2		0.01	-8.66667	1	6
			0.03	29.6667	24	18.3333		0.03	-14.6667	3.66667	18		0.03	1	-4.33333	11
			0.1	79.6667	81.3333	69		0.1	-8.33333	4	1.66667		0.1	-6	18.3333	8.33333
			0.3	206	194.667	206.333		0.3	-8	3.33333	11.6667		0.3	-8.66667	1	-22.3333
			1	456.333	446	434.667		1	-21	-4.33333	0		1	-8.66667	10.3333	9
			3	668.667	606	618.667		3	-1	-25.3333	-1.66667		3	-4	7	17.6667
			10	803.667	798.333	802.333		10	13.6667	-4.66667	12.6667		10	11.3333	23	-9
			30	897.333	885.333	889		30	-12.6667	-10	28		30	19.3333	21.6667	-10
	PC4		5'-CGCGAATTCGCGTTTTCGCGAATTCGCG-3'					5'-CGCGCCGGCGCGTTTTCGCGCCGGCGCG-3'					5'-CGCGAAUUCGCGUUUUCGCGAAUUCGCG-3'
	Fig. S3e
			oligo (µM)	Exp_1	Exp_2	Exp_3		oligo (µM)	Exp_1	Exp_2	Exp_3		oligo (µM)	Exp_1	Exp_2	Exp_3
			0.001	25.3333	7.66667	-3.33333		0.001	-9.33333	4.66667	20.3333		0.001	36	14.6667	4
			0.003	29.6667	18.3333	-1.66667		0.003	10.6667	-2.66667	11.6667		0.003	15.6667	-3	26.3333
			0.01	41.6667	-11	28		0.01	3.33333	-2.33333	14.3333		0.01	53.3333	-1	0.333333
			0.03	11.6667	32	25.6667		0.03	2.33333	3	16		0.03	36	14	-9.33333
			0.1	56	26.6667	29.3333		0.1	-21.6667	11.6667	19		0.1	30.6667	-0.666667	0
			0.3	68	44.6667	42.6667		0.3	6	-31	28.3333		0.3	32.6667	-9	7
			1	128.333	106	61.6667		1	-3.66667	-11.3333	14		1	12.3333	-21.3333	16
			3	226.667	170.333	157.333		3	-27	-19.3333	12.6667		3	26	10.3333	19.6667
			10	316.667	264.333	265.333		10	-8	-34.6667	-9.66667		10	43.6667	-16.6667	-5.33333
			30	316.667	288.667	310.667		30	-35	-1.66667	0.333333		30	31	-17	-46
	PC5		5'-CGCGAATTCGCGTTTTCGCGAATTCGCG-3'					5'-CGCGCCGGCGCGTTTTCGCGCCGGCGCG-3'					5'-CGCGAAUUCGCGUUUUCGCGAAUUCGCG-3'
	Fig. S3f
			oligo (µM)	Exp_1	Exp_2	Exp_3		oligo (µM)	Exp_1	Exp_2	Exp_3		oligo (µM)	Exp_1	Exp_2	Exp_3
			0.001	5.33333	-14.3333	5.33333		0.001	-12.3333	-1.66667	27		0.001	0.333333	-13	7.33333
			0.003	0	-16.6667	-7.33333		0.003	-12.6667	-13.6667	11.6667		0.003	11	-1	-8
			0.01	27	1.66667	14.3333		0.01	-19.3333	9.66667	-5.33333		0.01	2.33333	-6	4.33333
			0.03	33	30.3333	46.6667		0.03	-32.6667	-17.6667	0		0.03	6	-33.3333	-0.333333
			0.1	104	59	59.3333		0.1	-9	8	25.3333		0.1	0	-16.3333	-7.33333
			0.3	224.333	200	196.333		0.3	-2.33333	-5.33333	1		0.3	0	11.6667	3
			1	384.333	345.333	317.667		1	-2.66667	-13	4.33333		1	4	-14.6667	-8.66667
			3	447.667	433.333	431.667		3	-15.3333	15.3333	-4.66667		3	1.66667	-18.6667	-8.66667
			10	500.333	476.333	479		10	-7	8.66667	-3		10	7.66667	16.6667	0.666667
			30	518.667	471.667	494		30	8.33333	30.6667	-7		30	5	-10.3333	5.66667
	PC6		5'-CGCGAATTCGCGTTTTCGCGAATTCGCG-3'					5'-CGCGCCGGCGCGTTTTCGCGCCGGCGCG-3'					5'-CGCGAAUUCGCGUUUUCGCGAAUUCGCG-3'
	Fig. S3g
			oligo (µM)	Exp_1	Exp_2	Exp_3		oligo (µM)	Exp_1	Exp_2	Exp_3		oligo (µM)	Exp_1	Exp_2	Exp_3
			0.001	5	3.33333	-3.33333		0.001	5.66667	5.66667	11.3333		0.001	12.6667	-9.33333	-22
			0.003	-4	0.666667	-10		0.003	-0.666667	-1.33333	20		0.003	18.3333	-21.3333	1.33333
			0.01	28	6.66667	-18.3333		0.01	-2	-1	1		0.01	19.3333	-8.33333	1.33333
			0.03	16	2.66667	-8.66667		0.03	13	14	-13		0.03	-2.66667	-10.6667	-19.3333
			0.1	22.3333	1.33333	-10.6667		0.1	-5.33333	10.3333	-13.3333		0.1	2.66667	-0.333333	4
			0.3	5	16.3333	4.33333		0.3	-2.33333	18.3333	2.33333		0.3	12	-1.66667	-8.33333
			1	31.3333	50	4.66667		1	-0.333333	0.666667	-10.3333		1	11.6667	-14.3333	-1.66667
			3	35	40	15.6667		3	18.3333	0.333333	-9.66667		3	9.66667	-15	8
			10	83.3333	80.3333	67.6667		10	18	7	-13.3333		10	10.6667	-26.3333	-4
			30	69.3333	78.3333	68		30	11.6667	26.3333	-8		30	-6	-22.6667	8
	PC7		5'-CGCGAATTCGCGTTTTCGCGAATTCGCG-3'					5'-CGCGCCGGCGCGTTTTCGCGCCGGCGCG-3'					5'-CGCGAAUUCGCGUUUUCGCGAAUUCGCG-3'
	Fig. S3h
			oligo (µM)	Exp_1	Exp_2	Exp_3		oligo (µM)	Exp_1	Exp_2	Exp_3		oligo (µM)	Exp_1	Exp_2	Exp_3
			0.001	2.66667	-37.3333	19.6667		0.001	30.6667	-6.66667	10.6667		0.001	14.3333	5.33333	0.333333
			0.003	16.6667	5	3.33333		0.003	-0.333333	-6	7		0.003	8	16	-19.3333
			0.01	-14	-12.6667	-0.666667		0.01	0	-28	12.6667		0.01	0.333333	16.3333	-14.6667
			0.03	-15	-17.6667	14		0.03	-3.66667	-1.33333	-16.3333		0.03	1.33333	-8.66667	-5
			0.1	13	0	20		0.1	1	-2.33333	-13.3333		0.1	-15.6667	2.33333	-7.33333
			0.3	2	-15.6667	8		0.3	12.6667	-2.66667	10.3333		0.3	-10	-2.33333	-20
			1	28	-3.66667	45.6667		1	-15.6667	-2.33333	16.6667		1	-1	12	-6
			3	18.3333	18.6667	32.6667		3	-4.33333	16.6667	3.66667		3	-4.33333	-0.333333	-6.33333
			10	24.3333	12	38		10	7.33333	-27	3.33333		10	-10.6667	12	-2
			30	20.6667	42.3333	54		30	37.6667	-33	-0.666667		30	14.6667	-3	-19.3333
	PC8		5'-CGCGAATTCGCGTTTTCGCGAATTCGCG-3'					5'-CGCGCCGGCGCGTTTTCGCGCCGGCGCG-3'					5'-CGCGAAUUCGCGUUUUCGCGAAUUCGCG-3'
	Fig. S3i
			oligo (µM)	Exp_1	Exp_2	Exp_3		oligo (µM)	Exp_1	Exp_2	Exp_3		oligo (µM)	Exp_1	Exp_2	Exp_3
			0.001	-4.66667	16	25.6667		0.001	2.33333	8.33333	-10		0.001	-12.3333	-0.666667	16
			0.003	14.6667	50.6667	48.3333		0.003	14.6667	1.66667	0.333333		0.003	-23	-22	15
			0.01	49.3333	84.6667	90		0.01	16	2.33333	-10.6667		0.01	-19.3333	0.666667	11
			0.03	223.333	273.667	306.667		0.03	2.33333	5.33333	9.66667		0.03	-23.3333	-15	27
			0.1	506	573.667	518.333		0.1	28	-4.66667	-9		0.1	-8	-4.33333	27.3333
			0.3	579	586	614		0.3	24.6667	16	-18.6667		0.3	-10.6667	-4	2.33333
			1	580	629.333	574.333		1	35.6667	3.33333	20.6667		1	-9.66667	-5.33333	-2
			3	530	596.333	558.333		3	19.3333	20.6667	28.6667		3	-26.6667	-5	15.6667
			10	567	592.667	592		10	69.3333	39	30.3333		10	-7.66667	6.66667	3
			30	615.333	611.333	602.333		30	78.3333	15.6667	66		30	17.3333	6.66667	12
	PC9		5'-CGCGAATTCGCGTTTTCGCGAATTCGCG-3'					5'-CGCGCCGGCGCGTTTTCGCGCCGGCGCG-3'					5'-CGCGAAUUCGCGUUUUCGCGAAUUCGCG-3'
	Fig. S3j
			oligo (µM)	Exp_1	Exp_2	Exp_3		oligo (µM)	Exp_1	Exp_2	Exp_3		oligo (µM)	Exp_1	Exp_2	Exp_3
			0.001	19.3333	8.66667	-2.33333		0.001	14.6667	2.33333	-11		0.001	3.33333	39	6.66667
			0.003	35.6667	35.6667	1.66667		0.003	-16.6667	-12.3333	-6.66667		0.003	7.33333	21	-2.33333
			0.01	41	69.3333	30.3333		0.01	2.66667	-3.66667	-22.6667		0.01	-9.33333	26	-6
			0.03	135.667	106.667	124.333		0.03	-10.3333	0	-5.66667		0.03	4.33333	9	7
			0.1	248.667	252.333	236.333		0.1	-6	-14.6667	-28.6667		0.1	-11	19	2.33333
			0.3	410.333	408	381.333		0.3	-19.3333	-3.33333	-5		0.3	18	17.6667	-6.33333
			1	467.333	478.667	444.667		1	-14.3333	-6.66667	-22.3333		1	11.6667	19.3333	0.666667
			3	522.667	547.333	502		3	3	-24.3333	-24.6667		3	-0.666667	8	10
			10	524	515	481		10	16	0.333333	1.33333		10	2	15	0
			30	482.667	473.333	449		30	-6	20.6667	-2		30	6.66667	1.33333	2.33333
	PC1	PC1	5'-CGCGAATTCGCGTTTTCGCGAATTCGCG-3'
	Hoechst		Hoechst (µM)	Exp_1	Exp_2	Exp_3
	Fig. S3k		0	1835.33	1776.33	1733.33
			0.1	1740.33	1665	1608.67
			1	1700.67	1662	1606.33
			3	450	422.667	451
		Hoechst	5'-CGCGAATTCGCGTTTTCGCGAATTCGCG-3'
			Hoechst (µM)	Exp_1	Exp_2	Exp_3
			0	40.6667	78.6667	45.3333
			0.1	973	957	1026.33
			1	12255.3	12201.7	12238
			3	33553	33324.7	33801

## Sheet: Fig. 2b
	Effects of red-emitted nucleic acid dyes on cell proliferation in HeLa cells in the presence of excitation light.
		Exp_1	Exp_2	Exp_3
	Control	1.82	2.03	1.89
	30 nM Dye 1	1.81	1.75	1.76
	30 nM Dye 3	1.69	1.46	1.31
	30 nM SYTO 80	1	0.82	1.07
	30 nM SYTO 82	1.16	1.22	1
	30 nM SYTO 84	0	0	0
	Effects of red-emitted nucleic acid dyes on cell proliferation in HeLa cells in the absence of excitation light.
		Exp_1	Exp_2	Exp_3
	Control	1.97	1.76	1.81
	30 nM Dye 1	1.74	1.94	1.6
	30 nM Dye 3	1.37	1.54	1.46
	30 nM SYTO 80	1.26	1.05	1.21
	30 nM SYTO 82	1.57	1.68	1.54
	30 nM SYTO 84	0.95	1.17	1.15

## Sheet: Fig. 4d
		Effects of delay time on FWHM in minor axis of mt-nucleoids
			Cell_1
		Delay time (ns)	mt-nucleoid_1	mt-nucleoid_2	mt-nucleoid_3	mt-nucleoid_4	mt-nucleoid_5
		0	161.983	187.583	178.568	178.083	171.191
		0.5	122.977	143.126	164.793	155.173	123.755
		1	123.623	134.385	130.156	140.185	119.973
		1.5	121.16	131.524	132.842	138.032	121.099
		2	115.393	116.081	118.784	135.616	103.556
		2.5	119.776	112.916	118.071	136.057	109.902
		3	111.343	101.472	108.727	109.087	103.268
			Cell_2
		Delay time (ns)	mt-nucleoid_1	mt-nucleoid_2	mt-nucleoid_3	mt-nucleoid_4	mt-nucleoid_5
		0	148.742	128.587	155.602	157.337	162.294
		0.5	118.834	114.11	111.482	134.799	122.06
		1	121.078	107.759	106.37	127.368	111.797
		1.5	114.291	112.29	103.372	117.06	110.109
		2	108.927	105.249	103.07	113.312	99.5053
		2.5	109.909	93.1237	95.2124	105.006	92.9589
		3	107.231	90.8984	91.6237	98.9754	94.2281
			Cell_3
		Delay time (ns)	mt-nucleoid_1	mt-nucleoid_2	mt-nucleoid_3	mt-nucleoid_4	mt-nucleoid_5
		0	129.129	134.825	137.717	129.703	142.375
		0.5	113.889	115.299	111.753	117.442	119.738
		1	105.769	109.205	112.137	110.599	112.746
		1.5	105.284	106.662	101.952	114.746	111.651
		2	102.743	106.287	106.318	112.461	114.456
		2.5	103.125	101.912	107.406	100.796	107.594
		3	91.3246	93.444	108.456	81.1965	108.133

## Sheet: Fig. S9b
	Fluorescent lifetme of PC1 in nuclear DNA at various concentration of PC1
	Concentration (nM)	Image_1	Image_2	Image_3	Image_4	Image_5
	0.1	1.071	1.013	1.041	1.07	1.075
	1	1.105	1.098	1.084	1.094	1.073
	10	1.035	1.035	1.035	1.014	1.053
	100	0.744	0.709	0.769	0.766	0.754
	1000	0.464	0.494	0.478	0.431	0.446
	Fluorescent lifetme of PC1 in mitochondria DNA at various concentration of PC1
	Concentration (nM)	Image_1	Image_2	Image_3	Image_4	Image_5
	0.01	1.026	1.027	1.055	1.036	1.005
	0.1	0.784	0.796	0.759	0.769	0.775
	1	0.605	0.598	0.616	0.605	0.606
	10	0.411	0.454	0.466	0.421	0.456
